# Supplementary material for: Insulin as Monotherapy and in Combination with Other Glucose-Lowering Drugs Is Related to Increased Risk of Diagnosis of Pneumonia: A Longitudinal Assessment over Two Years
Source: J Pers Med. 2021 Sep 29;11(10):984. doi: 10.3390/jpm11100984 (PMC8537451; doi:10.3390/jpm11100984)
Supplement: Supplementary file 1 [file jpm-11-00984-s001.zip]

Archive with 1 entries (1 files):
- jpm-1359048-supplementary.pdf
